# Supplementary material for: Three-Dimensional Ankle Moments and Nonlinear Summation of Rat Triceps Surae Muscles
Source: PLoS One. 2014 Oct 31;9(10):e111595. doi: 10.1371/journal.pone.0111595 (PMC4216100; doi:10.1371/journal.pone.0111595)
Supplement: File S1 — Supplementary tables containing individual data from which the summary data are presented in the manuscript. Individual data on body mass (sheet: Descriptives), nonlinear magnitude summation as presented in Figure 5 (sheet: Figure5), nonlinear direction summation as presented in Figure 6 (sheet: Figure6) and Achilles tendon lengthening upon muscle activation as presented in Figure 7 (sheet: Figure7). (XLSX) [file pone.0111595.s001.xlsx]

## Sheet: Descriptives
Body mass (g.)
Rat #
1	321
2	320
3	306
4	311
5	291
6	298
7	306
8	323
9	300
10	314
11	304
12	320

## Sheet: Figure5
Ankle angle	150	145	140	135	130	125	120	115	110	105	100	95	90	80	70
Active SO ankle moment (mNm)
Rat #
1	3.84	4.97	6.13	7.07	7.53	8.25	8.53	8.52	8.51	8.43	8.41	8.54	8.53	8.54	7.99
2	1.79	3.52	4.95	5.33	5.88	6.37	6.62	6.61	6.68	7.07	7.24	7.16	6.97	6.41	5.83
3	2.8	4.54	5.75	6.38	6.78	7.09	7.17	6.82	6.76	7.07	7.2	7.1	7.02	6.45	6.13
4	2.47	4.37	5.95	6.92	7.72	8.46	8.7	8.83	8.91	8.81	8.86	8.62	8.39	7.84	7.29
5	2.56	3.89	4.97	5.7	6.19	6.29	6.52	6.41	6.35	6.28	6.25	6.09	6.23	6.49	6.37
6	1.73	3.38	4.98	6.04	6.5	7.09	7.28	7.46	7.51	7.57	7.67	7.7	7.51	7.09	6.76
7	4.3	6.09	7.18	8.34	8.92	9.24	9.45	9.65	9.52	9.41	9.34	9.22	8.96	8.14	7.27
8	3.3	4.73	5.96	7.2	7.65	7.77	8.01	8.53	8.71	9.16	9.1	9.02	8.87	8.32	8.34
9	2.18	3.88	5.05	5.88	6.6	7.13	7.43	7.82	8.04	8.22	8.26	8.21	8.08	7.76	7.51
10	2.57	3.74	5.19	6.28	6.85	6.84	6.74	6.78	6.75	6.99	7.46	7.72	7.67	7.08	6.92
11	1.89	3.07	4.37	5.58	6.3	6.62	6.71	6.7	6.46	6.93	7.26	7.38	7.52	7.55	7.19
12	1.74	3.33	4.49	5.68	6.41	7.06	7.47	7.82	8.09	8.45	8.49	8.39	8.38	8.13	7.53
Active GA ankle moment (mNm)
1	10.81	13.69	15.46	19.13	20.4	24.85	26.86	28.2	28.91	29.4	30.32	32.41	30.57	27.85	28.5
2	13.57	18.7	23.41	25.88	27.51	30.68	31.71	33.98	34.04	34.5	34.44	34.33	32.44	29.09	25.9
3	10.85	12.96	16.25	18.17	19.57	21.33	20.03	20.74	21.55	22.8	22.6	22.27	20.92	18.38	17.47
4	14.55	18.67	23.61	26.23	29.96	34.75	37.44	39.54	42.59	42.4	43.41	41.79	40.47	36.66	32.59
5	10.1	11.9	14.34	17.2	20	20.91	22.77	23.58	23.35	23.35	21.87	23.32	23.79	23.5	22.47
6	14.22	17.56	22.82	26.73	29.77	32.83	34.94	37.27	36.86	37.41	37.6	36.86	34.99	30.97	28.64
7	11.43	15.97	19.22	23.16	23.09	28.08	28.66	28.8	29.77	29.99	27.92	25.65	25.53	19.74	16.3
8	16.3	19.11	22.76	26.5	28.47	31.83	35.28	36.85	38.06	41.98	43.15	43.87	45.17	45.08	45.93
9	7.32	10.3	13.11	15.5	19.33	23.11	27.01	28.73	29.85	29.3	28.17	28.07	28.16	26.83	25.32
10	7.19	9.78	11.05	11.76	13.11	13.71	14.47	15.6	15.59	16.15	16.68	17.31	16.96	16.67	16.46
Active GA+SO ankle moment (mNm)
1	14.93	17.55	21.86	24.14	27.53	33.48	33.95	35.57	36.63	38	38.48	39.65	38.28	37.23	34.51
2	15.49	21.3	27.86	30.54	32.69	35.68	38.12	39.64	39.74	42.02	40.7	42.14	41.31	35.65	32.12
3	13.68	17.06	21.3	24.51	24.73	26.96	26.51	25.48	27.28	29.51	29.36	28.98	28.24	24.5	23.35
4	16.25	22.81	28.51	32.23	36.98	41.12	43.75	46.5	49.97	48.69	50.96	50.76	47.66	43.39	39.99
5	12.53	15.46	17.82	21.23	25.01	26.07	27.99	29.1	28.66	28.15	28.71	28.92	29.08	29.47	28.97
6	16.06	20.51	26.94	31.16	34.6	38.66	41.5	43.18	43.76	44.47	44.46	42.98	41.86	37.11	34.84
7	16.24	21.64	25.51	30.22	31.61	36.48	36.91	37.73	38.8	37.82	36.26	37.24	31.48	27.23	22.71
8	19.37	23.67	28.63	31.69	35.05	38.67	44.11	46.27	46.79	50.05	50.92	53.8	53.6	52.53	54.14
9	9.36	13.44	17.71	21.21	25.3	29.9	35.28	36.25	36.29	38.6	36.34	36.73	35.65	32.9	30.76
10	10.33	12.82	16.6	17.98	18.68	19.3	19.82	21.16	21.07	22.87	23.36	23.9	24.47	22.67	22.95
Nonlinear magnitude summation (mNm)
1	0.29	-1.1	0.28	-2.06	-0.39	0.38	-1.44	-1.15	-0.79	0.19	-0.24	-1.29	-0.82	0.86	-1.97
2	0.14	-0.91	-0.5	-0.67	-0.69	-1.36	-0.19	-0.94	-0.97	0.46	-0.96	0.66	1.91	0.16	0.41
3	0.06	-0.41	-0.68	0.01	-1.56	-1.41	-0.67	-2.08	-1.02	-0.35	-0.42	-0.38	0.31	-0.3	-0.22
4	-0.77	-0.22	-1.05	-0.92	-0.7	-2.08	-2.39	-1.86	-1.52	-2.51	-1.3	0.36	-1.18	-1.09	0.14
5	-0.11	-0.31	-1.49	-1.66	-1.17	-1.13	-1.29	-0.87	-1.03	-1.46	0.62	-0.46	-0.92	-0.5	0.13
6	0.11	-0.43	-0.86	-1.61	-1.67	-1.26	-0.71	-1.53	-0.59	-0.49	-0.79	-1.54	-0.6	-0.9	-0.52
7	0.57	-0.4	-0.89	-1.27	-0.4	-0.83	-1.19	-0.72	-0.48	-1.57	-1	2.39	-2.99	-0.63	-0.85
8	-0.2	-0.15	-0.08	-2	-1.06	-0.92	0.82	0.89	0.02	-1.09	-1.32	0.92	-0.44	-0.84	-0.13
9	-0.13	-0.74	-0.45	-0.16	-0.61	-0.33	0.86	-0.29	-1.59	1.09	-0.09	0.45	-0.59	-1.7	-2.06
10	0.58	-0.7	0.36	-0.06	-1.28	-1.24	-1.37	-1.21	-1.25	-0.24	-0.76	-1.11	-0.15	-1.06	-0.41
Nonlinear magnitude summaition (%Mnl)
1	1.98	-5.88	1.28	-7.86	-1.4	1.16	-4.07	-3.13	-2.1	0.5	-0.62	-3.16	-2.09	2.36	-5.41
2	0.94	-4.12	-1.76	-2.13	-2.05	-3.66	-0.51	-2.32	-2.37	1.1	-2.29	1.6	4.84	0.44	1.3
3	0.47	-2.35	-3.09	0.05	-5.95	-4.98	-2.47	-7.54	-3.61	-1.18	-1.4	-1.29	1.13	-1.21	-0.94
4	-4.53	-0.98	-3.55	-2.76	-1.87	-4.82	-5.18	-3.84	-2.96	-4.91	-2.49	0.71	-2.42	-2.45	0.35
5	-0.86	-1.99	-7.72	-7.23	-4.48	-4.15	-4.41	-2.92	-3.46	-4.93	2.22	-1.56	-3.07	-1.66	0.47
6	0.68	-2.04	-3.09	-4.9	-4.6	-3.17	-1.68	-3.43	-1.33	-1.09	-1.74	-3.46	-1.41	-2.37	-1.47
7	3.61	-1.8	-3.38	-4.05	-1.26	-2.22	-3.11	-1.87	-1.22	-3.98	-2.68	6.87	-8.69	-2.28	-3.61
8	-1.04	-0.62	-0.27	-5.92	-2.94	-2.32	1.89	1.97	0.05	-2.13	-2.53	1.74	-0.81	-1.58	-0.24
9	-1.4	-5.24	-2.47	-0.76	-2.36	-1.09	2.49	-0.81	-4.2	2.89	-0.24	1.24	-1.64	-4.9	-6.29
10	5.96	-5.15	2.2	-0.35	-6.41	-6.05	-6.48	-5.39	-5.59	-1.04	-3.15	-4.44	-0.59	-4.47	-1.75

## Sheet: Figure6
Ankle angle	150	145	140	135	130	125	120	115	110	105	100	95	90	80	70			Ankle angle	150	145	140	135	130	125	120	115	110	105	100	95	90	80	70
Active SO direction in the transverse plane (degr.)																		Active GA+SO direction in the transverse plane (degr.)
Rat #																		Rat #
1	-1.56	0.1	1.04	1.48	1.31	-1.51	-1.84	-2.31	-3.42	-4.07	-5.95	-7.41	-9.74	-13.39	-11.91			1	-4.73	-2.62	-1.13	0.34	-0.07	-1.28	-2.15	-3.3	-4.31	-5.58	-7.77	-8.63	-9.82	-10.31	-10.76
2	0.28	-5.64	-5.79	-5.3	-4.33	-4.53	-3.89	-4.61	-5.74	-8.93	-11.26	-9.69	-9.8	-6.47	-0.91			2	-3.44	-3.94	-4.53	-4.06	-4.21	-4.56	-5.38	-6.38	-6.9	-7.36	-7.93	-7.47	-7.27	-4.82	-1.05
3	-2.36	-4.33	-6.43	-8.83	-9.21	-8.99	-6.97	-7.46	-8.12	-9.65	-8.39	-10.37	-11.59	-7.52	-4.9			3	-3.66	-6.16	-6.54	-5.88	-6.74	-6.5	-6.83	-8.29	-9.71	-9.74	-10.35	-11.47	-11.67	-9.38	-8.05
4	-4	-5.8	-7.34	-8.91	-9.78	-10.88	-11.08	-11.96	-12.97	-11.33	-13.11	-14.17	-14.65	-15.54	-13.01			4	-5.52	-6.31	-7.15	-8.14	-8.97	-9.9	-10.25	-10.69	-10.99	-11.82	-12.13	-12.62	-13.04	-13.63	-11.88
5	1.31	-0.6	-2.77	-4.36	-6.36	-8.9	-9.73	-10.86	-11.55	-13.02	-13.29	-14.95	-16.51	-15.75	-12.68			5	-1.07	-1.05	-3.29	-4.85	-5.93	-6.75	-7.63	-8.36	-9.57	-10.27	-10.63	-12.34	-13.92	-14.6	-13.78
6	-4.35	-4.78	-5.73	-6.07	-7.11	-7.17	-8.25	-9.15	-9.46	-10.58	-11.92	-13.2	-14.02	-15.2	-8.41			6	-5.29	-4.62	-5.25	-5.7	-6.57	-7.42	-8.52	-9.56	-10.12	-10.92	-11.5	-11.78	-12.17	-12.63	-10.15
7	-5.8	-7.19	-7.14	-8.08	-9.4	-9.49	-9.53	-9.79	-10.74	-11.82	-15.09	-17.41	-18.69	-19.63	-14.68			7	-10.96	-9.03	-7.82	-8.43	-8.82	-9.27	-10.04	-11.5	-12.62	-13.76	-14.5	-15.51	-16.46	-17.53	-15.27
8	-3.11	-4.95	-6.2	-7.33	-8.42	-9.3	-10.61	-12.12	-12.02	-8.02	-8.66	-8.52	-9.08	-7.83	-7.34			8	-9.2	-9.2	-8.34	-8.65	-9.46	-10.33	-11.56	-11.97	-11.52	-10.64	-11.16	-11.45	-11.73	-11.66	-9.98
9	-5.32	-6.16	-7.29	-6.95	-7.87	-7.85	-8.97	-9.69	-9.9	-7.71	-8.23	-8.75	-8.54	-7.9	-7.27			9	-5.88	-6.25	-6.32	-6.48	-7.22	-7.74	-8.18	-8.42	-8.73	-9.1	-9.3	-9.81	-9.92	-10.28	-9.48
10	-2.08	-2.84	-4.12	-5.13	-6.19	-6.19	-5.66	-6.61	-7.38	-9.61	-11.21	-10.18	-9.12	-7.84	-6.03			10	-2.85	-3.58	-4.11	-4.17	-4.36	-4.4	-4.74	-5.53	-5.87	-7.67	-8.39	-8.59	-8.46	-7.89	-6.45
11	-7.12	-6.37	-7.51	-7.04	-7.24	-8.17	-8.8	-7.86	-8.38	-10.21	-11.65	-11.08	-9.06	-9.08	-2.64
12	-1.54	-2.98	-2.91	-2.92	-2.33	-2.19	-2.05	-3.16	-5.44	-9.26	-9.48	-11.68	-12.79	-11.75	-6.01
Active SO direction in the frontal plane (degr.)																		Active GA+SO direction in the frontal plane (degr.)
1	-7.76	-8.49	-8.32	-7.02	-6.34	-5.09	-6.27	-7.94	-8.67	-9.7	-8.34	-9.56	-8.52	-10.52	-8.29			1	-8.58	-8.24	-9.05	-8.65	-8.12	-6.91	-7.27	-6.77	-5.84	-5.78	-5.51	-5.57	-5.98	-7.1	-9.04
2	-23.7	-13.94	-11.29	-9.96	-8.35	-8.04	-5.71	-5.46	-5.92	-5.44	-4.96	-3.88	-3.63	-5.08	-6.97			2	-15.92	-11.27	-8.05	-7.21	-5.18	-3.96	-2.83	-2.51	-2.12	-1.64	-1.61	-1.09	-1.12	-2.42	-2.87
3	-8.37	-4.2	-2.47	-3.42	-1.67	-0.28	2.53	3.19	2.46	1.77	2.64	2.72	2.34	0	-1.28			3	-0.41	0.66	2.88	4.5	4.97	6.54	5.35	5.11	4.58	5.24	5.81	5.48	4.87	3.46	2.86
4	-0.71	0.16	0.27	0.37	-0.28	-0.24	0.07	-0.45	-0.74	-1.29	-1.3	-2.88	-4.24	-6.99	-8.46			4	-1.44	0.81	1.29	1.23	1.64	1.45	1.65	1.19	1.42	-0.41	-0.11	-0.88	-1.61	-3.71	-3.98
5	-10.93	-4.83	-1.84	-2.04	-1.75	-2.21	-2.37	-3.94	-4.75	-5.53	-5.72	-4.85	-5.53	-8.67	-8.6			5	-0.75	-1.13	-0.28	1.42	0.7	0.12	-0.48	-0.86	-0.99	-0.64	-0.5	-0.85	-1.69	-4.09	-5.33
6	1.17	3.98	3.54	2.93	2.35	1.99	1.12	-0.08	-0.73	-1.8	-1.69	-2.75	-3.96	-5.82	-4.93			6	5.24	5.51	4.82	5.22	4.8	4.19	3.86	3.45	3.55	3.35	3.06	2.53	2.36	1.79	0.65
7	3.54	4.4	5.17	4.49	3.49	2.18	0.56	-0.2	-1.38	-1.49	-1.7	-2.05	-2.18	-3.66	-6.72			7	10.37	8.18	6.09	5.29	4.29	3.44	2.43	2.23	2.05	1.65	1.49	1.17	0.62	-1.26	-3.55
8	-4.76	-2.25	-0.32	2.33	2.4	1.01	0.09	-0.88	-0.64	0.69	0.56	0.39	0.15	-0.83	-2.15			8	-7.08	-4.35	-2.11	-0.17	0.51	0.58	0.69	0.72	0.9	1.3	0.39	0	-0.29	-1.32	-2.12
9	-7.62	-5.75	-4.88	-3.86	-3.61	-3.52	-2.5	-1.26	-1.08	1.46	1.53	1.03	0.66	-1.18	-2.64			9	-6.61	-4.5	-1.78	-0.59	-0.15	0.56	0.64	1.14	1.65	1.64	1.87	1.76	1.09	-0.32	-1.35
10	-6.44	-3.47	-1.53	-0.66	-1.32	-3.6	-5.18	-4.11	-3.6	-3.89	-3.11	-2.46	-2.2	-2.24	-3.61			10	-3	-1.74	-0.62	-0.54	-0.48	-1.22	-0.82	-0.34	0.18	-0.37	-0.1	0.44	1.03	1.18	0.84
11	-15.39	-8.9	-5.98	-4.06	-3.64	-2.93	-2.9	-1.64	-1.79	-1.7	-1.55	-1	1.17	1.39	-0.97
12	-15.2	-11.07	-9.32	-7.6	-6.26	-5.87	-4.83	-3.75	-2.25	-1.76	-1.89	-1.87	-2.45	-4.1	-2.1
Active SO direction in the sagittal plane (degr.)																		Active GA+SO direction in the sagittal plane (degr.)
1	-78.69	-89.3	-82.9	-78.13	-78.35	-73.53	-73.7	-73.89	-68.64	-67.4	-54.6	-52.31	-41.1	-37.98	-34.64			1	-61.25	-72.44	-82.91	-87.73	-89.52	-79.59	-73.61	-64.11	-53.61	-46.01	-35.29	-32.71	-31.16	-34.39	-39.92
2	-89.36	-68.3	-63.07	-62.17	-62.72	-60.69	-55.8	-49.82	-45.87	-31.22	-23.56	-21.65	-20.15	-38.13	-82.56			2	-78.1	-70.96	-60.77	-60.7	-50.89	-41.01	-27.66	-21.44	-17	-12.48	-11.4	-8.23	-8.71	-26.58	-69.84
3	-74.36	-44.13	-20.96	-21.03	-10.2	-1.8	19.89	23.07	16.78	10.32	17.34	14.54	11.26	0.02	-14.55			3	-6.37	6.12	23.7	37.38	36.36	45.14	38.02	31.53	25.1	28.1	29.14	25.31	22.41	20.12	19.46
4	-10.06	1.59	2.07	2.33	-1.65	-1.23	0.35	-2.11	-3.22	-6.39	-5.55	-11.28	-15.82	-23.8	-32.77			4	-14.62	7.27	10.15	8.56	10.28	8.25	9.06	6.3	7.26	-1.96	-0.53	-3.94	-6.94	-14.96	-18.31
5	-83.25	-82.95	-33.56	-25.05	-15.33	-13.84	-13.57	-19.74	-22.12	-22.73	-22.97	-17.62	-18.09	-28.41	-33.91			5	-35.08	-47.14	-4.88	16.31	6.69	1.01	-3.55	-5.85	-5.87	-3.53	-2.68	-3.86	-6.8	-15.35	-20.82
6	14.97	39.73	31.7	25.75	18.2	15.44	7.68	-0.48	-4.37	-9.55	-7.94	-11.56	-15.49	-20.54	-30.26			6	44.72	50	42.55	42.49	36.07	29.36	24.23	19.72	19.15	16.88	14.7	11.98	10.84	7.96	3.61
7	31.31	31.41	35.82	28.94	20.22	12.83	3.32	-1.18	-7.25	-7.06	-6.3	-6.5	-6.42	-10.17	-24.23			7	43.39	42.12	37.85	32.03	25.79	20.23	13.45	10.84	9.08	6.7	5.73	4.19	2.11	-3.99	-12.81
8	-56.85	-24.45	-2.92	17.53	15.83	6.14	0.5	-4.08	-3	4.91	3.67	2.62	0.93	-6.03	-16.23			8	-37.47	-25.13	-14.14	-1.15	3.07	3.16	3.37	3.39	4.39	6.88	1.99	0.01	-1.39	-6.35	-11.88
9	-55.18	-42.98	-33.7	-28.99	-24.54	-24.08	-15.45	-7.33	-6.13	10.66	10.49	6.66	4.39	-8.46	-19.9			9	-48.36	-35.72	-15.67	-5.22	-1.16	4.11	4.43	7.67	10.66	10.11	11.26	10.07	6.22	-1.78	-8.03
10	-72.13	-50.75	-20.3	-7.33	-11.99	-30.13	-42.48	-31.83	-25.89	-21.87	-15.32	-13.47	-13.48	-15.84	-30.84			10	-46.47	-25.84	-8.51	-7.42	-6.29	-15.41	-9.81	-3.54	1.76	-2.74	-0.68	2.88	6.9	8.43	7.35
11	-65.6	-54.51	-38.49	-29.91	-26.59	-19.63	-18.13	-11.74	-11.98	-9.33	-7.48	-5.09	7.28	8.61	-20.08
12	-84.34	-75.09	-72.8	-69.07	-69.69	-69.58	-67.06	-49.89	-22.39	-10.67	-11.21	-8.98	-10.68	-19.01	-19.22
Active GA direction in the transverse plane (degr.)																		Nonlnear direction summation in the transverse plane (degr.)
1	-6.21	-4.59	-2.46	-1	-1.42	-2.38	-2.69	-3.45	-3.79	-4.38	-6.43	-7.29	-8.48	-9.79	-9.76			1	0.26	0.72	0.33	0.68	0.61	0.89	0.34	-0.12	-0.61	-1.27	-1.44	-1.31	-1.07	0.31	-0.54
2	-3.65	-4.39	-5.06	-3.85	-3.86	-4.03	-4.69	-5.58	-6.18	-6.97	-7.73	-7.44	-7.32	-5	-1.31			2	-0.23	0.65	0.66	0.04	-0.27	-0.44	-0.82	-0.95	-0.79	-0.05	0.41	0.36	0.48	0.45	0.18
3	-3.83	-6.51	-6.96	-6.69	-6.79	-6.81	-6.61	-7.86	-9.28	-9.77	-10.3	-11.18	-12.11	-10.19	-8.39			3	-0.13	-0.22	0.28	1.37	0.67	0.86	-0.13	-0.53	-0.7	-0.01	-0.51	-0.48	0.31	0.12	-0.57
4	-5.34	-6.4	-7.14	-7.91	-8.69	-9.17	-9.49	-9.83	-10.17	-10.71	-11.34	-11.74	-12.32	-12.96	-11.46			4	-0.37	-0.02	0.03	-0.02	-0.06	-0.39	-0.46	-0.48	-0.33	-1	-0.49	-0.47	-0.33	-0.21	-0.14
5	-1.11	-0.93	-3.76	-5.13	-6.82	-7.76	-8.17	-8.88	-9.59	-10.49	-10.4	-11.18	-13.03	-13.94	-13.41			5	-0.44	-0.19	0.21	0.09	0.78	1.28	0.89	0.94	0.43	0.76	0.41	-0.38	-0.17	-0.27	-0.53
6	-5.42	-4.78	-5.56	-5.97	-6.43	-7.04	-8.06	-8.93	-9.4	-10.19	-10.89	-11.59	-12.32	-13.27	-10.7			6	0.01	0.16	0.35	0.29	-0.02	-0.36	-0.42	-0.59	-0.72	-0.67	-0.44	0.08	0.46	1	0.12
7	-12.75	-10.2	-7.83	-8.57	-8.66	-8.82	-8.95	-10.11	-11.34	-12.56	-13.85	-14.61	-15.83	-18.12	-15.83			7	-0.14	0.33	-0.18	0.01	0.04	-0.29	-0.95	-1.48	-1.42	-1.37	-0.35	-0.16	0.11	1.03	0.21
8	-10.15	-10.17	-9.53	-9.36	-9.88	-10.3	-11.53	-12.17	-12.16	-11.24	-11.47	-11.95	-12.19	-12.04	-10.22			8	-0.24	-0.07	0.5	0.28	0.11	-0.23	-0.21	0.19	0.62	0.02	-0.18	-0.08	-0.05	-0.27	-0.2
9	-6.4	-6.81	-6.48	-6.26	-6.53	-7.29	-8.02	-8.59	-8.97	-9.1	-9.39	-10.07	-10.13	-10.47	-9.7			9	0.27	0.39	0.39	-0.03	-0.35	-0.31	0.04	0.41	0.44	-0.31	-0.17	-0.03	-0.14	-0.39	-0.33
10	-3.82	-4.71	-4.68	-4.53	-4.63	-4.52	-4.69	-5.2	-5.2	-6.53	-7.94	-7.84	-8.07	-7.47	-6.35			10	0.51	0.61	0.39	0.57	0.81	0.67	0.25	0.1	-0.01	-0.21	0.56	-0.03	-0.06	-0.31	-0.2
Active GA direction in the frontal plane (degr.)																		Nonlnear direction summation in the frontal plane (degr.)
1	-7.38	-8.19	-8.31	-7.92	-8.15	-6.55	-6.93	-7.32	-6.26	-5.39	-5.39	-5.57	-5.92	-7.75	-8.25			1	-1.1	0.03	-0.73	-0.97	-0.46	-0.73	-0.5	0.69	0.97	0.56	0.52	0.83	0.5	1.29	-0.78
2	-15.43	-10.53	-7.68	-6.9	-5.22	-3.68	-2.65	-2.22	-1.81	-1.54	-1.34	-1.01	-1.05	-1.86	-2.16			2	0.48	-0.2	0.26	0.22	0.59	0.47	0.36	0.23	0.37	0.56	0.35	0.42	0.38	0.03	0.17
3	1.87	2.84	3.14	4.39	5.99	7.36	6.15	5.75	5.49	5.62	6.19	6.27	6.02	4.97	3.94			3	-0.18	-0.35	1.21	2.13	0.95	1.08	0.15	-0.01	-0.19	0.53	0.48	0.07	-0.23	-0.21	0.29
4	-1.18	0.38	0.84	0.74	1.38	1.66	1.93	1.71	1.83	0.54	0.32	-0.22	-1.04	-2.91	-3.17			4	-0.33	0.47	0.56	0.57	0.6	0.16	0.07	-0.12	0.03	-0.63	-0.16	-0.21	-0.03	-0.08	0.16
5	-1.43	-0.51	0.76	2.02	0.88	0.32	-0.07	-0.52	-0.77	-1.05	-0.06	0.42	-0.66	-3.14	-4.19			5	2.6	0.45	-0.37	0.42	0.44	0.38	0.1	0.38	0.62	1.35	0.8	-0.19	-0.04	0.24	-0.16
6	5.65	5.91	4.94	5.12	5.03	4.53	3.79	3.58	3.75	3.52	3.5	3.1	2.88	2.34	1.11			6	0.08	-0.1	0.13	0.5	0.25	0.12	0.52	0.48	0.55	0.72	0.43	0.44	0.68	0.96	0.69
7	12.73	9.52	5.6	5.72	4.48	3.87	3.07	2	1.72	1.8	1.44	1.39	0.69	-0.68	-2.71			7	0.18	0.07	0.61	-0.1	0.09	-0.01	-0.02	0.79	1.08	0.63	0.83	0.67	0.67	0.28	0.4
8	-7.94	-5.45	-3.12	-0.91	0.05	0.65	0.67	0.62	0.73	1.09	0.56	0	-0.36	-1.04	-2.07			8	0.32	0.46	0.42	0.04	-0.04	-0.14	0.12	0.38	0.42	0.28	-0.17	-0.07	-0.01	-0.31	-0.04
9	-6.39	-4.58	-2.48	-0.83	0.33	0.9	1.01	1.24	1.49	1.84	2	1.96	1.4	0.27	-0.55			9	0.07	0.4	1.37	1.07	0.53	0.7	0.38	0.43	0.71	-0.12	-0.03	0.01	-0.15	-0.27	-0.32
10	-0.72	-0.63	0.86	0.86	0.7	-0.23	-0.42	0.05	1.39	0.93	0.87	1.72	2.34	2.86	2.5			10	-0.78	-0.32	-0.71	-0.88	-0.49	0.13	1.11	0.86	0.29	0.15	0.25	0	0.1	-0.17	0.14
Active GA direction in the sagittal plane (degr.)																		Nonlnear direction summation in the sagittal plane (degr.)
1	-49.98	-60.81	-73.62	-82.82	-80.19	-70.09	-68.88	-64.87	-58.87	-50.93	-39.96	-37.29	-34.8	-38.26	-40.14			1	-4.88	-4.35	-2.82	-0.2	-4.56	-8.81	-3.68	2.89	7.92	9.87	8.36	8.43	5.27	3.79	-1.1
2	-77	-67.57	-56.7	-60.93	-53.51	-42.41	-29.42	-21.63	-16.28	-12.37	-9.77	-7.72	-8.12	-20.38	-58.76			2	1.11	-3.24	-2.64	0.51	4.79	6.1	7.23	5.38	5.08	4.19	1.76	2.6	2.2	-1.75	-1.95
3	25.95	23.54	24.18	33.18	41.39	47.23	42.93	36.1	30.47	29.77	30.84	29.08	26.18	25.83	25			3	-2.58	-3.52	9.99	19.36	7.95	8.64	0.28	-1.78	-2.66	2.45	0.86	-0.7	-0.39	-0.89	0.56
4	-12.44	3.38	6.7	5.32	8.99	10.2	11.41	9.77	10.07	2.83	1.59	-1.08	-4.75	-12.45	-15.31			4	-2.44	4.21	4.4	3.92	3.65	0.57	-0.03	-0.98	-0.06	-3.13	-0.75	-0.8	0.05	-0.09	0.89
5	-52.27	-28.63	11.36	21.43	7.28	2.34	-0.47	-3.3	-4.54	-5.64	-0.31	2.12	-2.85	-12.45	-17.1			5	44.32	14.43	-6.35	4.8	4.53	2.89	0.31	1.71	3.2	6.59	3.97	-0.75	-0.06	1.15	0.21
6	46.21	51.1	41.61	40.62	37.98	32.66	25.08	21.73	21.6	18.91	17.64	14.8	12.99	9.85	5.88			6	0.49	0.45	2.57	4.27	1.37	-0.54	1.97	1.5	1.64	2.64	1.5	2.1	3.36	4.51	3.86
7	44.97	43	35.48	33.61	27.21	23.57	18.78	11.07	8.49	8.03	5.83	5.33	2.42	-2.07	-9.5			7	0.14	1.3	2.28	-0.44	0.57	-0.66	-1.49	2.72	4.22	2.09	3.13	2.39	2.27	0.59	1.21
8	-37.91	-27.99	-17.99	-5.48	0.28	3.56	3.29	2.87	3.39	5.47	2.78	0	-1.66	-4.84	-11.32			8	1.99	2.49	1.76	0.2	-0.18	-0.87	0.55	1.83	2.18	1.49	-0.91	-0.33	-0.06	-1.38	0.02
9	-44.97	-33.87	-20.87	-7.53	2.86	7.02	7.15	8.17	9.33	11.36	11.91	10.89	7.81	1.48	-3.22			9	-1.01	0.68	9.38	9.19	4.4	5.18	2.65	3.11	4.83	-1.12	-0.36	0.03	-0.92	-1.47	-1.64
10	-10.65	-7.57	10.41	10.77	8.6	-2.92	-5.13	0.59	14.97	8.05	6.25	12.28	16.1	20.88	21.46			10	-13	-7.21	-9.74	-11.43	-6.39	-0.56	11.31	8.52	2.82	1.21	1.53	0.01	0.64	-1.57	1.03

## Sheet: Figure7
Ankle angle	150	145	140	135	130	125	120	115	110	105	100	95	90	80	70
Achilles tendon lengthening caused by SO activation (mm)
Rat #
1	1.05	0.62	0.56	0.62	0.38	0.29	0.44	0.58	0.13	0.36	0.29	0.28	0.1	0.38	0.31
2	0.43	0.26	0.18	-0.11	-0.14	0.09	-0.07	-0.05	0.04	0.06	-0.01	-0.02	0.04	0.02	0.06
3	0.21	-0.02	0	-0.08	-0.16	-0.19	-0.16	-0.3	-0.1	-0.19	-0.19	-0.13	-0.11	-0.09	-0.23
4	0.85	0.52	0.49	0.27	0.23	0.14	0.07	-0.01	-0.09	-0.01	-0.07	-0.06	0.03	0.08	0.1
5	0.2	0.29	0.17	0.15	0.14	0.11	0.1	0.06	0.01	0.04	0	0.03	0.07	0.03	-0.03
6	0.55	0.17	0.18	-0.06	-0.13	-0.15	-0.16	-0.2	-0.15	-0.1	-0.07	0.07	-0.12	-0.07	0.05
7	0.72	0.38	0.28	0.24	0.06	0.01	0.02	0	-0.03	0.07	0.13	0.09	0.15	0.23	0.03
8	0.24	0	0	-0.14	-0.22	-0.18	-0.23	-0.23	-0.28	-0.12	-0.15	-0.04	-0.15	0	-0.09
9	0.36	0.11	0.09	-0.01	-0.03	-0.07	-0.11	-0.12	-0.08	-0.06	-0.06	-0.04	-0.07	0.02	0.06
10	0.84	0.77	0.56	0.36	0.19	0.04	-0.03	-0.07	-0.1	-0.01	-0.06	-0.1	-0.02	-0.02	-0.02
Achilles tendon lengthening caused by GA activation (mm)
1	0.9	0.48	0.45	0.52	0.35	0.38	0.5	0.43	0.22	0.21	0.25	0.46	0.08	0.44	0.32
2	0.36	0.1	0.13	0.02	0.05	0.22	0.05	0.15	0.27	0.21	0.11	0.15	0.24	0.16	0.17
3	0.35	0.22	0.25	0.16	0.05	-0.06	0.05	-0.11	0.13	-0.04	0.03	0.02	0.05	0	-0.01
4	0.63	0.51	0.37	0.23	0.08	0.12	0.17	0.14	0.19	0.2	0.05	0.17	0.18	0.12	0.1
5	0.17	0.46	0.37	0.37	0.36	0.36	0.33	0.27	0.34	0.26	0.28	0.24	0.26	0.22	0.13
6	0.84	0.71	0.53	0.28	-0.02	-0.01	0.09	0.08	0.14	0.32	0.35	0.24	0.12	0.16	0.32
7	0.42	0.19	0.09	0.03	-0.13	-0.05	-0.04	0.04	0.06	-0.01	-0.06	-0.02	-0.05	-0.02	-0.07
8	0.58	0.46	0.26	0.17	0.23	0.1	0.22	0.23	0.02	0.12	0.24	0.16	0.09	0.22	0.31
9	0.49	0.32	0.22	0.12	0.13	0.07	0.06	0.07	0.11	0.15	0.14	0.17	0.13	0.17	0.18
10	1.07	0.9	0.68	0.57	0.44	0.35	0.31	0.3	0.27	0.29	0.3	0.28	0.26	0.28	0.25
Achilles tendon lengthening caused by simulatenous GA+SO activation (mm)
1	0.97	0.64	0.64	0.6	0.44	0.46	0.4	0.17	0.12	0.15	0.17	0.43	0.18	0.3	0.36
2	0.48	0.18	0.38	0.03	0	0.14	0.12	0	0.15	0.22	0.09	0.03	0.1	0.1	0.33
3	0.31	0.11	0.19	0.04	-0.05	-0.08	-0.06	-0.2	0.02	-0.02	0.06	0.08	0.14	0.11	-0.03
4	0.67	0.55	0.54	0.37	0.16	0.15	0.07	0.22	0.09	0.21	0.21	0.34	0.22	0.23	0.16
5	0.2	0.42	0.31	0.32	0.32	0.35	0.23	0.27	0.24	0.28	0.29	0.23	0.23	0.19	0.22
6	0.93	0.79	0.5	0.13	0.02	0.15	-0.01	-0.03	0.04	0.2	0.17	0.18	0.16	0.23	0.1
7	0.42	0.13	0.05	-0.04	-0.08	-0.06	-0.05	-0.03	0.07	0.13	0.1	0.19	0.18	0.12	-0.05
8	0.51	0.52	0.28	0.08	0.09	-0.02	0.01	0.1	0.12	0.16	0.12	0.19	0.21	0.3	0.28
9	0.4	0.16	0.05	-0.06	-0.04	-0.06	-0.03	-0.05	-0.03	0.01	0.01	0.02	0	0.04	-0.01
10	1.05	0.86	0.62	0.58	0.43	0.36	0.29	0.29	0.23	0.26	0.3	0.27	0.24	0.21	0.16
